# Supplementary material for: Phenotypic markers misclassify isolates of Salmonella Typhimurium as S. Typhi, but were correctly identified by whole genome sequencing during a septicemia study in western Kenya
Source: PLOS Glob Public Health. 2025 Oct 23;5(10):e0004773. doi: 10.1371/journal.pgph.0004773 (PMC12548919; doi:10.1371/journal.pgph.0004773)
Supplement: S1 Table — (XLSX) [file pgph.0004773.s001.xlsx]

## Sheet: Sheet1
	Sample ID	Organism ID	Date collected	Country	Location
	063-008	E. coli	2022-03-30	Kenya	Kakamega
	063-048	E. coli	2022-06-06	Kenya	Kakamega
	063-3009	E. coli	2022-05-13	Kenya	Kakamega
	043-037	E. coli	2022-07-13	Kenya	Homabay
	063-109	Salmonella Typhimurium	2022-07-29	Kenya	Kakamega
	063-280	Salmonella Typhimurium	2023-02-03	Kenya	Kakamega
	063-342	Salmonella Typhimurium	2023-03-27	Kenya	Kakamega
	043-3020	Salmonella Typhimurium	2022-10-31	Kenya	Homabay
	043-105	Salmonella Typhimurium	2022-10-03	Kenya	Homabay
	043-127	Salmonella Typhimurium	2022-11-08	Kenya	Homabay
	043-280	Salmonella Typhimurium	2023-04-20	Kenya	Homabay
	066-065	Salmonella Typhimurium	2022-06-15	Kenya	Busia
	066-070	Salmonella Typhimurium	2022-06-23	Kenya	Busia
	063-029	Staphylococcus aureus	2022-05-19	Kenya	Kakamega
	063-105	Staphylococcus aureus	2022-07-26	Kenya	Kakamega
	043-261	Staphylococcus aureus	2023-03-23	Kenya	Homabay
	063-306	Streptococcus pneumoniae	2023-02-27	Kenya	Kakamega
