# Supplementary material for: Phenotypic markers misclassify isolates of Salmonella Typhimurium as S. Typhi, but were correctly identified by whole genome sequencing during a septicemia study in western Kenya
Source: PLOS Glob Public Health. 2025 Oct 23;5(10):e0004773. doi: 10.1371/journal.pgph.0004773 (PMC12548919; doi:10.1371/journal.pgph.0004773)
Supplement: S2 Table — (XLSX) [file pgph.0004773.s002.xlsx]

## Sheet: Sheet1
	Sample ID	Microbe ID		Shared Species Calls
		BD Phoenix 100	WGS (Oxford Nanopore Technologies)
	043-037	Escherichia coli	Escherichia coli	Escherichia coli
	063-008	Escherichia coli	Escherichia coli	Escherichia coli
	063-3009	Escherichia coli	Escherichia coli	Escherichia coli
	063-048	Escherichia coli	Escherichia coli	Escherichia coli
	043-3020	Salmonella enterica serovar Typhi	Salmonella enterica serovar Typhimurium	Salmonella enterica
	043-105	Salmonella enterica serovar Typhi	Salmonella enterica serovar Typhimurium	Salmonella enterica
	043-127	Salmonella enterica serovar Typhi	Salmonella enterica serovar Typhimurium	Salmonella enterica
	043-280	Salmonella enterica serovar Typhi	Salmonella enterica serovar Typhimurium	Salmonella enterica
	063-109	Salmonella enterica serovar Typhi	Salmonella enterica serovar Typhimurium	Salmonella enterica
	063-280	Salmonella enterica serovar Typhi	Salmonella enterica serovar Typhimurium	Salmonella enterica
	063-342	Salmonella spp.	Salmonella enterica serovar Typhimurium	Salmonella enterica
	066-065	Salmonella enterica serovar Typhi	Salmonella enterica serovar Typhimurium	Salmonella enterica
	066-070	Salmonella enterica serovar Typhi	Salmonella enterica serovar Typhimurium	Salmonella enterica
	043-261	Staphylococcus aureus	Staphylococcus aureus	Staphylococcus aureus
	063-029	Staphylococcus aureus	Staphylococcus aureus	Staphylococcus aureus
	063-105	Staphylococcus aureus	Staphylococcus aureus	Staphylococcus aureus
	063-306	Streptococcus pneumoniae	Streptococcus pneumoniae	Streptococcus pneumoniae
