# Supplementary material for: Phenotypic markers misclassify isolates of Salmonella Typhimurium as S. Typhi, but were correctly identified by whole genome sequencing during a septicemia study in western Kenya
Source: PLOS Glob Public Health. 2025 Oct 23;5(10):e0004773. doi: 10.1371/journal.pgph.0004773 (PMC12548919; doi:10.1371/journal.pgph.0004773)
Supplement: S3 Table — (XLSX) [file pgph.0004773.s003.xlsx]

## Sheet: Sheet1
	Accession No.	Country	Year	Bio Project ID	Sample ID	Serovar	Database
	ERR353339	Argentina	2001	PRJEB4240	SAMEA2142538	Typhi	Enterobase
	ERR360650	Peru	2000	PRJEB3215	SAMEA1930173	Typhi	Enterobase
	ERR343318	S. America	2011	PRJEB3215	SAMEA2072664	Typhi	Enterobase
	ERR4451364	Uganda	2017	PRJEB39988	SAMEA7176498	Typhi	Enterobase
	ERR4451259	Uganda	2017	PRJEB39988	SAMEA7176392	Typhi	Enterobase
	ERR668456	UK	2008	PRJEB7681	SAMEA3110713	Typhi	Enterobase
	ERR668457	UK	2012	PRJEB7681	SAMEA3110714	Typhi	Enterobase
	ERR360569	France	2002	PRJEB3215	SAMEA1930191	Typhi	Enterobase
	ERR331381	Tanzania	2006	PRJEB3215	SAMEA2056846	Typhi	Enterobase
	ERR331379	Tanzania	2008	PRJEB3215	SAMEA1964768	Typhi	Enterobase
	ERR338164	Kenya	2007	PRJEB3215	SAMEA2067732	Typhi	Enterobase
	ERR338163	Kenya	2008	PRJEB3215	SAMEA2066350	Typhi	Enterobase
	ERR338162	Kenya	2009	PRJEB3215	SAMEA2064353	Typhi	Enterobase
	ERR338161	Kenya	2008	PRJEB3215	SAMEA2067731	Typhi	Enterobase
	ERR338160	Kenya	2008	PRJEB3215	SAMEA2066349	Typhi	Enterobase
	ERR338159	Kenya	2009	PRJEB3215	SAMEA2064352	Typhi	Enterobase
	ERR338158	Kenya	2007	PRJEB3215	SAMEA2067730	Typhi	Enterobase
	ERR338157	Kenya	2007	PRJEB3215	SAMEA2066348	Typhi	Enterobase
	ERR338153	Kenya	2009	PRJEB3215	SAMEA2064350	Typhi	Enterobase
	CP003278.1	India	2012	PRJNA80939	SAMN02603101	Typhi	NCBI
	CP046429.1	India	2019	PRJNA478278	SAMN13219579	Typhi	NCBI
	CP012151.1	Malaysia	2013	PRJNA286162	SAMN03765689	Typhi	NCBI
	CP012091.1	Malaysia	2013	PRJNA286155	SAMN03765654	Typhi	NCBI
	NZ_CP173296.1	India	2023	PRJNA224116	SAMN44486294	Typhi	NCBI
	CP173312.1	India	2023	PRJEB62461	SAMN44486293	Typhi	NCBI
	CP173292.1	India	2023	PRJEB62461	SAMN44486295	Typhi	NCBI
	CP173288.1	India	2023	PRJEB62461	SAMN44486296	Typhi	NCBI
	CP066293.1	Fiji	2018	CP066293.1	SAMN17100628	Typhi	NCBI
	NZ_CP168962.1	India	2023	PRJNA224116	SAMN43446435	Typhi	NCBI
	CP169078.1	India	2022	PRJEB62461	SAMN43446436	Typhi	NCBI
	ERR702709	Malawi	2014	PRJEB6652	SAMEA2625930	Typhimurium	Enterobase
	ERR702708	Malawi	2014	PRJEB6652	SAMEA2625929	Typhimurium	Enterobase
	ERR702707	Malawi	2014	PRJEB6652	SAMEA2625927	Typhimurium	Enterobase
	SRR11005786	Tanzania	2017	PRJNA604270	SAMN13964339	Typhimurium	Enterobase
	SRR28784215	Tanzania	2017	PRJNA602741	SAMN13906456	Typhimurium	Enterobase
	ERR024791	Uganda	2002	PRJEB2059	SAMEA788574	Typhimurium	Enterobase
	ERR024795	Uganda	2002	PRJEB2059	SAMEA788651	Typhimurium	Enterobase
	SRR8266790	Nigeria	2014	PRJNA186035	SAMN10505077	Typhimurium	Enterobase
	SRR9164977	Nigeria	2016	PRJNA186035	SAMN11897665	Typhimurium	Enterobase
	SRR9164963	Nigeria	2016	PRJNA186035	SAMN11897632	Typhimurium	Enterobase
	CP009102.1	Japan	1911	PRJNA256479	SAMN02943517	Typhimurium	NCBI
	CP007581.1	Israel	2011	PRJNA242139	SAMN02692256	Typhimurium	NCBI
	CP002614.1	USA	2011	PRJNA63211	SAMN02602986	Typhimurium	NCBI
	CP014983.1	USA	2009	PRJNA236714	SAMN02716878	Typhimurium	NCBI
	CP006048.1	USA	2012	PRJNA184140	SAMN01832087	Typhimurium	NCBI
	CP029567.1	Sweden	2018	PRJNA472712	SAMN09245755	Typhimurium	NCBI
	CP029568.1	Sweden	2018	PRJNA472712	SAMN09245760	Typhimurium	NCBI
	CP029839.1	Australia	2010	PRJNA474402	SAMN09302771	Typhimurium	NCBI
	CP024619.1	Taiwan	2011	PRJNA416238	SAMN07945789	Typhimurium	NCBI
	CP047546.1	China	2007	PRJNA484101	SAMN09759456	Typhimurium	NCBI
	CP050731.1	China	2013	PRJNA615288	SAMN14450166	Typhimurium	NCBI
	CP050726.1	China	2013	PRJNA615288	SAMN14450168	Typhimurium	NCBI
	CP050734.1	China	2012	PRJNA615288	SAMN14450165	Typhimurium	NCBI
	CP050750.1	China	2011	PRJNA615288	SAMN14450162	Typhimurium	NCBI
	CP045952.1	Australia	2012	PRJNA556438	SAMN13191646	Typhimurium	NCBI
	CP045949.1	Australia	2015	PRJNA556438	SAMN13191647	Typhimurium	NCBI
	CP045947.1	Australia	2017	PRJNA556438	SAMN13191648	Typhimurium	NCBI
	CP040568.1	USA	2019	PRJNA507262	SAMN11786967	Typhimurium	NCBI
	CP003836.1	UK	2012	PRJNA157919	SAMN02604233	Typhimurium	NCBI
	AP011957.1	Japan	2010	PRJNA45951	SAMD00000683	Typhimurium	NCBI
	ERR034080	Kenya	2005	PRJEB2495	SAMEA777995	Typhimurium	Enterobase
	ERR034081	Kenya	2005	PRJEB2495	SAMEA777971	Typhimurium	Enterobase
	ERR034085	Kenya	2005	PRJEB2495	SAMEA777974	Typhimurium	Enterobase
	ERR034087	Kenya	2005	PRJEB2495	SAMEA777985	Typhimurium	Enterobase
	ERR034088	Kenya	2004	PRJEB2495	SAMEA777986	Typhimurium	Enterobase
	ERR217422	Kenya	2012	PRJEB3164	SAMEA1692262	Typhimurium	Enterobase
	ERR217421	Kenya	2012	PRJEB3164	SAMEA1692269	Typhimurium	Enterobase
	ERR217378	Kenya	2012	PRJEB3164	SAMEA1692266	Typhimurium	Enterobase
	ERR212513	Kenya	2012	PRJEB3164	SAMEA1571917	Typhimurium	Enterobase
	SRR2981145	Kenya	2013	PRJNA275961	SAMN03577021	Typhimurium	Enterobase
